# Supplementary material for: METTL3-Mediated LINC00475 Alternative Splicing Promotes Glioma Progression by Inducing Mitochondrial Fission
Source: Research (Wash D C). 2024 Feb 23;7:0324. doi: 10.34133/research.0324 (PMC10886067; doi:10.34133/research.0324)
Supplement: Supplementary 1 — Supplementary Materials and Methods Figs. S1 to S6 Tables S1 and S2 [file research.0324.f1.zip]

Archive with 8 entries (8 files):
- Additional file 1-revised.docx
- FigureS1.pdf
- FigureS2.pdf
- FigureS3.pdf
- FigureS4.pdf
- FigureS5.pdf
- FigureS6.pdf
- Supplementary table.xlsx
