# Supplementary material for: METTL3-Mediated LINC00475 Alternative Splicing Promotes Glioma Progression by Inducing Mitochondrial Fission
Source: Research (Wash D C). 2024 Feb 23;7:0324. doi: 10.34133/research.0324 (PMC10886067; doi:10.34133/research.0324)
Supplement: Supplementary 1 — Supplementary Materials and Methods Figs. S1 to S6 Tables S1 and S2 [file research.0324.f1.zip › Supplementary table.xlsx]

## Sheet: PRIMER
Supplementary Table S1. List of primers, shRNA, siRNA, gRNA and probeused in this study
qRT-PCR primers
Gene Name	species	Forward	Rerverse
LINC00475-S	Homo sapiens	ACTCCACCCTTCACTGTGCT	GGGTTTCAGATCGGGAGAGAC
LINC00475		AGGGTTCACAAACGAGCCTG	GAATGCCCAGGCTCCTAACC
MIF		CTGCACAGCATCGGCAAGAT	AGTTGTTCCAGCCCACATTG
METTL3		TTCCGGTTAGCCTTCGGGG	CTGGGCTGTCACTACGGAAG
APOE		CGCTTTTGGGATTACCTGCG	GGGGTCAGTTGTTCCTCCAG
PLIN2		CCCTCAACTGGCTGGTAGGT	CTGGCTGCTCTTGTCCATCTC
ISY1-RAB43		GAACGAAGACCCTTTCTGGC	CTCCCAGTGTCCTTTCTCCC
GAPDH		AGAAGGCTGGGGCTCATTTG	AGGGGCCATCCACAGTCTTC
shRNA or gRNA	species	Forward	Rerverse
shNC	Homo sapiens	GATCCAACAAGATGAAGAGCACCAATCAAGAGTTGGTGCTCTTCATCTTGTTGTTTTTG	AATTCAAAAACAACAAGATGAAGAGCACCAACTCTTGATTGGTGCTCTTCATCTTGTTG
shMETTL3		GATCGCTGCACTTCAGACGAATTATTCAAGAGATAATTCGTCTGAAGTGCAGCTTTTTG	AATTCAAAAAGCTGCACTTCAGACGAATTATTCAAGAGATAATTCGTCTGAAGTGCAGC
shMIF		GATCGACAGGGTCTACATCAACTATTCAAGAGATAGTTGATGTAGACCCTGTCTTTTTG	AATTCAAAAAGACAGGGTCTACATCAACTATCTCTTGA ATAGTTGATGTAGACCCTGTC
shHNRNPH1		GATCGCTATGGATTTGGTTCAGATATCAAGAGTATCTGAACCAAATCCATAGCTTTTTG	AATTCAAAAAGCTATGGATTTGGTTCAGATACTCTTGATATCTGAACCAAATCCATAGC
gRNA-P1		CACCGTGGAATAGGTAAGCCGTCAGGGGATCCAG	CAACCTGGATCCCCTGACGGCTTACCTATTCCAC
gRNA-P2		CACCGGGGTCCTCCCTGAATATTCTTGTCATTTA	CAACTAAATGACAAGAATATTCAGGGAGGACCCC
gRNA-P3		CACCGCACTACCCTAGACCATGGGCTTCCTTGAT	CAACATCAAGGAAGCCCATGGTCTAGGGTAGTGC
gRNA-P4		CACCGCAATTCTTGCATTCCCCATAGTTCATGAC	CAACGTCATGAACTATGGGGAATGCAAGAATTGC
siRNA	species	Target sequence
siLINC00475	Homo sapiens	GCAGTCTGAGACATGGTTA
		CTGCTACTAAAGATGCTCCT
		TGCTGCGACTTTGGAACATG
		CAAGAGGTTGAACATGCCTG
		GCGACTTTGGAACATGAAT
		CCTAGAACAGTGTTAGAAA
siLINC00475-S		GTGCATGTCTATAACTCCA
		GCTGACATGACTCTTCACT
		GTAGTGGCAAACCTTTACA
		GGCAAACCTTTACAGGATTA
		GTGCATGTCTATAACTCCAC
		CATGCCATCGTAAATGACAA
PCR primers
Gene Name	species	Forward	Rerverse
LINC00475-S	Homo sapiens	CGGATATCGGACCAAGCAGGCAGCTTC	TTGCGGCCGCTGGAGCACAACCCATACCCC
LINC00475		CCGGATATCGTGACTTCGCGCCG	TTGCGGCCGCACAAATAAAGCATGTGTTTATTGAAA
MIF		CCGGAATTCGTGGTGTCCGAGAAGTCAGG	CCCTCGAGTTCTCCCCACCAGAAGGTTG
METTL3		TCTACTAGAGGATCTATTTCCGGTGGCGTGAGAATTGGCTATAT	CTTCTAGAACTAGTCTCGAGGAATTCTATAAATTCTTAGGTTTAGAGATG
HNRNPH1		CCGCTCGAGATTGTGTGAGAAGTCGGAGGAG	CTAGTCTAGATGCAATGTTTGATTGAAAATCACTG
∆qRRM1		F1:AAGCCTCGCCACTTGGT F2:GATGTTGGGCACGGAAGGTGGAGAGATGGATTGGGTGTTGAAGCATACTG F3:ATCGCCTGGAGACGCCAT	R1:AACTTCTCGGGGACTGTGG R2:CCGTCATGGTCTTTGTAGTCGGA R3:CCGTCATGGTCTTTGTAGTCGGA
∆qRRM2		F1:CAGTTTGCTTCACAGGAAATAGCTG F2:AAATAGTCCTGACACGGCCAATGATGTTAGAACTCATTATGATCCACCAC	R1:CAGCTATTTCCTGTGAAGCAAACTG R2:GTGGTGGATCATAATGAGTTCTAACATCATTGGCCGTGTCAGGACT
∆GYR		F1:GGAGGCTATGGAGGCTATGATGA F2:AAAGCTTATGGCCATGCAGCGGCCATCTACTTTCCAGAGCACAACAGGAC	R1:TCATCATAGCCTCCATAGCCTCC R2:GTCCTGTTGTGCTCTGGAAAGTAGATGGCCGCTGCATGGC
∆qRRM3		F1:GATGTCGAGTTCGCAACTCATGA F2:TGGCTCTACTTTCCAGAGCACAACAAGCGGTGGTGCTTACGAACA	R1:TCATGAGTTGCGAACTCGACATC R2:ATCTGTGTTCGTAAGCACCACCGCTTGTTGTGCTCTGGAAAGTAGAGCCA
∆GY		F1:AATGTCGTAACAACTCCGCC	R1:GCTTGCTCCTGCTGTAGAATTCAAG R2:ATCACTGGAGTTTTCCTGTAAAACTTGGTCGCTTGCTCCTGCTGTAGAATTCAAG R3:GTAGTCGGATCCTGCAATGTTTGATTGAAAATCACTGGAGTTTTCCTGTAAAACT
Primers used in SELECT
Gene Name	species	Oligo-up	Oligo-down
P1	Homo sapiens	tagccagtaccgtagtgcgtgACATGCACATATTCTCAATTTAAG	5phos/CATATTTGTGGATGTTTCATTTTGCcagaggctgagtcgctgcat
P2		tagccagtaccgtagtgcgtgTTGTATTCATAATCCTGTAAAGG	5phos/TTGCCACTACTGACATGGAcagaggctgagtcgctgcat
P3		tagccagtaccgtagtgcgtgCAATTTAAGTCATATTTGTGGATG	5phos/TTCATTTTGCTGCTGTATCTTCcagaggctgagtcgctgcat
P4		tagccagtaccgtagtgcgtgACAGTGAAGGGTGGAG	5phos/TATAGACATGCACATATTCTCAATcagaggctgagtcgctgcat
Input		tagccagtaccgtagtgcgtgGTATCTTCAGGAGACCAGT	5phos/GCATTTTGTATTCATAATCCTGTcagaggctgagtcgctgcat
SELECT qPCR		ATGCAGCGACTCAGCCTCTG	TAGCCAGTACCGTAGTGCGTG
Primers used in MERIP
Gene Name	species	Forward	Rerverse
P1	Homo sapiens	ATCCCCTGACGGCTTACCT	GGTCCAGAGAACAACCGCAG
P2		TGCAGGACGCTCCTCAGTTGG	CCCATACCCCTAAGTGTCGGCT
P3		GACTATGTATTCACTGTGCCTTGG	AGGCTCGTTTGTGAACCCTCA
P4		GAGGGTTCACAAACGAGCCT	GGGTGGCCTTCCTGAAATGA
LINC00475-sense RPD probe
Gene Name	species	Target sequence
Linc00475-sense	Homo sapiens	Gtgacttcgcgccgctgtgtgcgcctccccgagcgccggctgcgccccccagcccggcccggggcctaccgcctgcccggccccctgccactgccaggaggacggcatcatgctgtctgccgactgctcttgagcttgggctgtccgccataccgggggacctggatcccctgacggcttacctattccatgtcagtagtggcaaacctttacaggattatgaatacaaaatgccactggtctcctgaagatacagcagcaaaatgaaacatccacaaatatgacttaaattgagaatatgtgcatgtctataactccacccttcactgtgctgcggttgttctctggaccactcctatttcatcagtgttattgtcaacctgaagaacaagcagaaag…

## Sheet: REAGENT
Supplementary Table S2. List of reagents used in this study
Western Blot
Antibody	Company name	Dilution	Catalogue number
METTL3	Abcam	1:1000	Cat#ab19352
ALKBH5	Novus Biologicals	1:1000	Cat#NBP1-82188
FTO	abcam	1:1000	Cat#ab126605
MIF	abcam	1:1000	Cat#ab175189
MFN2	Cell Signaling Technology	1:1000	Cat#11925S
OPA1	BD Pharmingen	1:1000	Cat#612607
DRP1	abcam	1:1000	Cat#ab184247
phospho-DRP1-Ser616	Cell Signaling Technology	1:1000	Cat#4494S
β-Tubulin	Cell Signaling Technology	1:1000	Cat#2146S
GAPDH	Proteintech	1:1000	Cat#60004-1-1g
LC3 I/II	Cell Signaling Technology	1:1000	Cat#4108S
p62	Cell Signaling Technology	1:1000	Cat#88588S
VDAC	Thermo Fisher Scientific	1:1000	Cat# PA1954A
Anti-mouse IgG-(H+L)	Proteintech	1:2000	Cat# SA00001-1
Anti-rabbit IgG-(H+L)	Proteintech	1:2000	Cat# SA00001-2
Reagent	Company name	Catalogue number
DMEM	Gibco	Cat#C11995500BT
FBS	Bioexplorer	Cat#BS-1612
Penicillin–streptomycin	Invitrogen	Cat#15140122
Lipofectamine 3000	Invitrogen	Cat#11668019
Opti-MEM medium	Gibco	Cat#31985070
RNAiso Plus	TaKaRa	Cat#9109
PrimeScriptTM RT reagent Kit	TaKaRa	Cat#RR047A
TB Green® Premix Ex TaqTM II	Cell Signaling Technology	Cat#RR820
Cytoplasmic extraction kit	Thermo Fisher Scientific	Cat#78833
Cell Counting Assay Kit-8	Dojindo	Cat#CK04
Transwell assay insert	Millipore	Cat#3422
Crystal violet	Baso	Cat#BA4016A
Pierce™ Protein A/G Magnetic Beads	Thermo Fisher Scientific	Cat# 88803
Anti-m6A antibody	Synaptic Systems	Cat# 202003
Anti-rabbit IgG	Sigma-Aldrich	Cat#I8765-5MG
DL500	TaKaRa	Cat#3590A
lncRNA FISH kit	Exonbio	Cat#D-0010
rhodamine-conjugated anti-digoxin	Exonbio	Cat#F-2006
FITC-conjugated anti-streptavidin	Exonbio	Cat#F-2003
DAPI	Exonbio	Cat#F-0045
2.5% glutaraldehyde	Sigma-Aldrich	Cat#G5882
1% osmic acid	Sigma-Aldrich	Cat#O5500
Acetone	Sinopharm Chemical Reagent	Cat#u1006801
Araldite CY212	TAAB Laboratories Equipment Ltd	Cat#E009
Alcoholic uranyl acetatePolysciences	Polysciences	Cat#6159440
Alkaline lead citrate	Sigma-Aldrich	Cat#15326
Cell Apoptosis Analysis Kit	KeyGEN	Cat#406414
RIPA buffer	Thermo Fisher Scientific	Cat#89900
Protease Inhibitor Cocktail	Roche	Cat#4693132001
PVDF	Millipore	Cat#IPVH00010
Chemiluminescence detection kit	Thermo Fisher Scientific	Cat#23225
dNTP	TaKaRa	Cat#4019
Mitochondria isolation kit	Qiagen	Cat#37612
100mM KCl	Sigma-Aldrich	Cat#60135
5mM MgCl2	Sigma-Aldrich	Cat#M1028
10mM HEPES	Solarbio	Cat#H1090
NP-40	Solarbio	Cat#N8030
1mM DTT	Solarbio	Cat#D1070
100 U/ml RNase inhibitor	TaKaRa	Cat#2313A
Normal Rabbit IgG	Cell Signaling Technology	Cat#2729S
proteinase K buffer	Tiangen	Cat#RT403-02
150 mM NaCl	Sigma-Aldrich	Cat#S6546
RNA pull-down assay kit	Exonbio	Cat#R5126
Dynabead™ MyOne™	Invitrogen	Cat#65001
1M Tris-Cl	Sigma-Aldrich	Cat#T1819
Instrument	Company name	Model number
Multifunctional enzyme marker	Thermo Fisher Scientific	MULTSKAN GO
Agilent 2100 Bioanalyzer	Agilent Technologies	G2939B
Leica TCS SP8 confocal microscope	Leica Microsystems	TCS SP8
JEM 1230 transmission electron microscope	JEOL Ltd	JEM-1230
Flow cytometer	BD Biosciences	LSRFortessa X-20
Gel Doc XR+ System	BIORAD	DIO-RAD GEL DOCXR
Illumina HiSeq X Ten Sequencing System	Illumina	SY-412-1001
